# Supplementary material for: Full-length ribosome density prediction by a multi-input and multi-output model
Source: PLoS Comput Biol. 2021 Mar 26;17(3):e1008842. doi: 10.1371/journal.pcbi.1008842 (PMC8026034; doi:10.1371/journal.pcbi.1008842)
Supplement: S1 Table — (XLSX) [file pcbi.1008842.s012.xlsx]

## Sheet: S1 Table
S1 Table
Statistics of the ribosome profiling data used in this study.
Dataset	Mohammad16	Subtelny14	Mohammad19-1	Mohammad19-2
Number of genes	1761	5614	4147	4147
Median length	257	414	283	283
Maximal length	1521	4911	2359	2359
Number of genes after filtering	1179	3921	1426	1598
Genes with ribosome sequencing coverage higher than 0.6 were kept in the final datasets.
