# Supplementary material for: Full-length ribosome density prediction by a multi-input and multi-output model
Source: PLoS Comput Biol. 2021 Mar 26;17(3):e1008842. doi: 10.1371/journal.pcbi.1008842 (PMC8026034; doi:10.1371/journal.pcbi.1008842)
Supplement: S2 Table — (XLSX) [file pcbi.1008842.s013.xlsx]

## Sheet: S2 Table
S2 Table
Architecture details and hyperparameters of the RiboMIMO framework.
Hyperparameter	Value
Size of codon encoding	64
Size of nucleotide encoding	12
Size of amino acid encoding	21
Size of overall encoding	97
Number of Bi-GRU layers	2
Number of hidden neurons in Bi-GRU	256
Number of fully connected neurons	256
Batch size	16
Patience of early stopping	5
Optimizer	Adam
Learning rate	0.001
Weight decay	1e-06
