# Supplementary material for: Full-length ribosome density prediction by a multi-input and multi-output model
Source: PLoS Comput Biol. 2021 Mar 26;17(3):e1008842. doi: 10.1371/journal.pcbi.1008842 (PMC8026034; doi:10.1371/journal.pcbi.1008842)
Supplement: S3 Table — (XLSX) [file pcbi.1008842.s014.xlsx]

## Sheet: S3 Table
S3 Table
The list of 17 adjacent codon pairs identified by Gamble et al. to have inhibitory effects on the translation efficiency in yeast. The direction is from 5' to 3'.
5'	3'
AGG	CGA
AGG	CGG
AUA	CGA
AUA	CGG
CGA	AUA
CGA	CCG
CGA	CGA
CGA	CGG
CGA	CUG
CGA	GCG
CUC	CCG
CUG	AUA
CUG	CCG
CUG	CGA
GUA	CCG
GUA	CGA
GUG	CGA
